# Supplementary material for: Calderón’s Method with a Spatial Prior for 2-D EIT Imaging of Ventilation and Perfusion
Source: Sensors (Basel). 2021 Aug 21;21(16):5635. doi: 10.3390/s21165635 (PMC8402350; doi:10.3390/s21165635)
Supplement: Supplementary file 1 [file sensors-21-05635-s001.zip]

Archive with 4 entries (4 files):
- Video S1-Figure 8-G2005_vent_diffref_frm=200_tr=1dot2_mol=0dot1_260used.avi
- Video S2-Figure 9-G2005_vent_diff_priref_frm=200_tr=1dot2_mol=0dot1_260used.avi
- Video S3-Figure 10-Breath_hold_diff_ref_frm=0_tr=1dot2_mol=0dot1_96used.avi
- Video S4-Figure 11-Breath_hold_diff_pri_ref_frm=0_tr=1dot2_mol=0dot1_96used.avi
